# Supplementary material for: Evaluation and Management of Early Pregnancy: A Flipped Classroom Case for OB/GYN Clerkship Students
Source: MedEdPORTAL. 2023 Jan 24;19:11297. doi: 10.15766/mep_2374-8265.11297 (PMC9871090; doi:10.15766/mep_2374-8265.11297)
Supplement: Supplementary file 1 — Student Prework.docxEarly Pregnancy Slides.pptxFacilitator Guide.docxOptional Student Quizzes with Answers.docxClinical Instructor Survey.docxStudent Survey.docx [file mep_2374-8265.11297-s001.zip]

Archive with 7 entries (7 files):
- C. Facilitator Guide.docx
- D. Optional Student Quizzes with Answers.docx
- E. Clinical Instructor Survey.docx
- A. Student Prework.docx
- B. Early Pregnancy Slides.pptx
- F. Student Survey.docx
- _Educational Summary Report_11297.pdf
